# Supplementary material for: World Health Organization estimates of the global and regional disease burden of four foodborne chemical toxins, 2010: a data synthesis
Source: F1000Res. 2015 Dec 3;4:1393. [Version 1] doi: 10.12688/f1000research.7340.1 (PMC4755404; doi:10.12688/f1000research.7340.1)
Supplement: Raw data for Gibb et al. 2015, ‘World Health Organization estimates of the global and regional disease burden of four foodborne chemical toxins, 2010’ — A detailed description of the data can be found in the text file provided (‘Raw data legends’). [file f1000research-4-7910-s0000.tgz]

Archive with 1 entries (1 files):
- 312dbf9b-6be4-4b5e-a293-cadc2c3f9252_Data.zip
