# Supplementary material for: World Health Organization estimates of the global and regional disease burden of four foodborne chemical toxins, 2010: a data synthesis
Source: F1000Res. 2015 Dec 3;4:1393. [Version 1] doi: 10.12688/f1000research.7340.1 (PMC4755404; doi:10.12688/f1000research.7340.1)
Supplement: Supplementary file 2 [file f1000research-4-7910-s0001.tgz]

Archive with 1 entries (1 files):
- d964f6fb-c237-45d9-bcfe-5eb674080f22.docx
